# Supplementary material for: Noradrenaline blockade specifically enhances metacognitive performance
Source: eLife. 2017 May 10;6:e24901. doi: 10.7554/eLife.24901 (PMC5425252; doi:10.7554/eLife.24901)
Supplement: Figure 2—source data 1. — File containing data to reproduce Figure 2 and 3 and main data analysis. DOI: http://dx.doi.org/10.7554/eLife.24901.005 [file elife-24901-fig2-data1.csv]

group (1: placebo 2:propranolo 3:amisulpride)	AUROC2	medianRT	ConfidenceRating	meanAccuracy	meanOrientation	CorrectConfidence	ErrorConfidence	dprime	c_responsebias
1	0.65138	0.71001	63.439	0.75701	3.7009	74	56.5	0.9853	0.055
3	0.49496	0.72827	57.829	0.72381	6.4095	59.5	60	0.84032	0.005
2	0.72662	0.41826	57.13	0.78704	6.6852	72	36	1.126	0.176
1	0.57538	0.43997	48.819	0.75238	9.9048	63	34	0.9645	-0.286
2	0.76337	0.56569	56.62	0.72222	6.7593	70	26	0.83362	-0.129
3	0.70519	0.68722	52.558	0.75	3.1442	73	16.5	0.95387	0.108
1	0.64118	0.87119	57.491	0.77358	3.9434	67	41	1.0617	0.282
2	0.67179	0.71481	52.453	0.75472	3.2075	69.5	27.5	0.97497	0.261
3	0.58384	0.54328	49.241	0.73148	3.0463	59	44	0.87299	-0.153
1	0.61873	0.67162	75.57	0.72897	4.1682	83.5	75	0.86226	-0.214
2	0.65369	0.47668	58.766	0.71963	7.4579	70	61	0.82269	-0.198
3	0.55809	0.48902	44.074	0.71296	9.1481	42	42	0.79488	-0.108
2	0.72242	0.59693	51.259	0.7037	5.6759	62	26.5	0.75672	0.115
3	0.71343	0.46422	75.426	0.72222	9.287	89	69.5	0.83362
3	0.64688	0.60857	66.085	0.72642	8.4057	86	69	0.85137	0.029
1	0.50633	0.67411	57.779	0.73077	4	71	69.5	0.86994	0.067
2	0.64567	0.57139	53.39	0.73333	5.7619	72	33	0.88095	-0.05
1	0.68225	0.73787	61.047	0.76636	4.0654	81	30	1.028	0.09
1	0.62363	0.66849	36.67	0.72642	9.3868	41	31	0.85137	0.121
2	0.59596	0.55259	60.241	0.7963	5.8333	76	75	1.1716	-0.211
3	0.70633	0.59847	53.561	0.74766	8.3458	76	8	0.9435	-0.144
3	0.50588	0.4504	57.252	0.6729	7.1963	67	70	0.63347	-0.244
2	0.6554	0.7816	52.592	0.72816	5.0485	69	24.5	0.85877	0.062
3	0.51718	0.49498	99.38	0.7037	5	100	100	0.75672	0.274
1	0.59983	0.62642	67.667	0.77778	8.4259	71.5	68.5	1.0815	0
1	0.52616	0.42819	53.759	0.76852	11.38	64	49	1.038	-0.29
1	0.58283	0.58983	54.115	0.67708	4.5938	69	61	0.64991	0.267
2	0.61947	0.59091	53.759	0.73148	6.0648	64	48	0.87299	-0.264
2	0.67437	0.68046	51.673	0.73832	5.4953	62	40.5	0.90251	-0.02
3	0.7133	0.51685	67.855	0.74699	13.289	85.5	56	0.94051	-0.046
1	0.68404	0.71274	66.759	0.67593	6.537	84	59	0.64536	-0.177
2	0.69948	0.58432	69.385	0.75962	5.4135	80	43	0.99711	-0.331
3	0.59455	0.72844	63.67	0.75	6.75	69	61	0.95387	-0.282
1	0.60352	0.37678	88.953	0.79439	10.953	91	89	1.1621	0.395
2	0.59165	0.41787	62.213	0.73148	4.0185	71	55	0.87299	-0.153
2	0.6446	0.69562	65.299	0.75701	4.1402	74	58.5	0.9853	0.121
2	0.65122	0.50106	82.849	0.74528	4.8019	100	76	0.93298	-0.529
1	0.58036	0.86521	54.745	0.79412	13.157	60	60	1.1608	0.225
2	0.75323	0.63644	53.485	0.80198	6.7525	67	28	1.2003	0.095
3	0.65202	0.2632	39.519	0.71296	4.3056	38	27	0.79488	-0.271
1	0.64434	0.64608	73.708	0.72642	4.6415	88	76	0.85137	-0.023
1	0.57151	0.58902	51.916	0.80374	13.869	55.5	52	1.2092	-0.246
1	0.6814	0.47817	55.759	0.73148	5.1667	62	46	0.87299	0.013
2	0.64518	0.65946	69.874	0.6699	5.9903	74	70	0.62175	-0.068
1	0.60888	0.78812	47.981	0.71429	5.1905	57	39	0.80037	0.342
2	0.76963	0.62159	57.663	0.72115	9.6442	79	26	0.82911	-0.362
3	0.607	0.39693	60.186	0.76471	5.5098	68	66	1.0204	-0.197
2	0.64817	0.27929	77.113	0.74528	6.6981	88	83	0.93298	-0.236
3	0.49044	0.49137	79.935	0.71963	4.7103	81	82.5	0.82269	0.137
1	0.54629	0.60208	62.811	0.72642	9.4811	67	65	0.85137	0.081
2	0.61841	0.75637	51.462	0.76415	7.9811	63	33	1.0178	-0.049
1	0.56456	0.6697	79.287	0.69307	8.0396	81.5	80	0.71357	-0.177
3	0.82684	0.63846	59.154	0.71154	10.51	78.5	22.5	0.78897	-0.105
1	0.64005	0.33316	64.574	0.73148	3.8889	73	67	0.87299	0.123
3	0.63149	0.54529	56.206	0.73832	3.7009	72	29	0.90251	0.106
2	0.68945	0.72074	40.296	0.75926	5.963	36.5	26.5	0.9955	-0.164
3	0.62783	0.88641	59.455	0.75248	7.5644	74	53	0.96492	0.04
3	0.65731	0.62405	78.894	0.70192	5.6635	95	72	0.74945	0.047
